# Supplementary material for: GSTM1 and GSTT1 null genotype increase the risk of hepatocellular carcinoma: evidence based on 46 studies
Source: Cancer Cell Int. 2019 Mar 29;19:76. doi: 10.1186/s12935-019-0792-3 (PMC6441207; doi:10.1186/s12935-019-0792-3)
Supplement: Supplementary file 1 — Additional file 1: Table S1. The evaluation of the data quality in this meta-analysis. [file 12935_2019_792_MOESM1_ESM.xlsx]

## Sheet: NOS
		Selection				Comparability (score)	Exposure (score)			Total
Study	Year	Is the case definition adequate	Representativeness of the cases	Selection of controls	Definition of controls	Comparability of cases and controls on the basis of the design or analysis	Ascertainment of exposure	Same method of ascertainment for cases and controls	Non-Response rate	score
Boccia	2015	1	1	1	1	1	1	0	0	6
Chen	2012	1	1	1	1	2	1	1	0	8
Tang	2012	1	1	0	1	2	1	1	0	7
Li	2012	1	1	1	1	1	1	1	0	7
Sarma	2012	1	1	1	1	2	1	1	0	8
Xiao	2011	1	1	1	1	2	1	1	0	8
Wei	2010	1	1	0	1	2	1	1	0	7
Kao	2010	1	1	1	1	2	1	1	0	8
Asim	2010	1	1	1	1	2	1	1	0	8
Yang	2009	1	0	0	1	2	1	1	0	6
Takeshi	2009	1	1	1	1	2	1	1	0	8
Takeshi	2009	1	1	1	1	2	1	1	0	8
He	2008	1	1	0	1	1	1	1	0	6
Kiran	2008	1	0	1	1	1	1	1	0	6
Kiran	2008	1	0	1	1	1	1	1	0	6
Eihamy	2008	1	1	1	1	1	1	1	0	7
Borentain	2007	1	1	1	1	1	1	1	0	7
Deng	2006	1	0	1	1	1	1	1	0	6
Long	2006	1	1	0	1	2	1	1	0	7
Ladero	2006	1	1	1	1	1	1	1	0	7
Zhang	2005	1	1	0	1	1	1	1	0	6
Zhang	2005	1	1	0	1	1	1	1	0	6
Guo	2005	1	1	1	1	2	1	1	0	8
Long	2005	1	1	1	1	2	1	1	0	8
Deng	2005	1	1	1	1	1	1	1	0	7
Deng	2005	1	1	1	1	1	1	1	0	7
He	2005	1	1	1	1	2	1	1	0	8
Gelatti	2005	1	1	1	1	1	1	1	0	7
Kirk	2005	1	1	1	1	1	1	1	0	7
Ma	2005	1	1	1	0	1	1	1	0	6
Zhu	2005	1	1	1	1	1	1	1	0	7
Zhu	2005	1	1	1	1	1	1	1	0	7
Li	2004	1	1	1	1	2	1	1	0	8
Yu	2003	1	1	1	1	1	1	1	0	7
Liu	2003	1	1	0	1	2	1	1	0	7
Munaka	2003	1	1	0	1	1	1	1	0	6
Chen	2002	1	1	0	1	1	1	1	0	6
Edine	2001	1	1	1	0	1	1	1	0	6
Sun	2001	1	1	1	1	2	1	1	0	8
Zhu	2001	1	1	1	1	2	1	1	0	8
Bian	2000	1	1	1	1	2	1	1	0	8
Wu	2000	1	1	1	1	1	1	1	0	7
Yu	1999	1	1	1	1	1	1	1	0	7
Dong	1997	1	1	1	1	2	1	1	0	8
Dong	1997	1	1	1	1	2	1	1	0	8
Yu	1995	1	1	1	1	0	1	1	0	6
