# Supplementary material for: GSTM1 and GSTT1 null genotype increase the risk of hepatocellular carcinoma: evidence based on 46 studies
Source: Cancer Cell Int. 2019 Mar 29;19:76. doi: 10.1186/s12935-019-0792-3 (PMC6441207; doi:10.1186/s12935-019-0792-3)
Supplement: Supplementary file 2 — Additional file 2: Table S2. The detailed characteristics of the included studies in this meta-analysis. [file 12935_2019_792_MOESM2_ESM.xlsx]

## Sheet: Sheet1
Study	Year	Ethnicity	Source of Control	Overall Cases	Overall Controls	null GSTM1 in cases	no null GSTM1 in cases	null GSTM1 in controls	no null GSTM1 in controls	null GSTT1 in cases	no null GSTT1 in cases	null GSTT1 in controls	no null GSTT1 in controls	null GSTM1-GSTT1 in cases	no null GSTM1-GSTT1 in cases	null GSTM1-GSTT1 in controls	no null GSTM1-GSTT1 in controls	Genotyping method	Type of control
Boccia	2015	Caucasian	Hospital	221	290	105	96	150	139	60	141	69	220	30	171	33	256	RFLP-PCR	Healthy
Chen	2012	Asian	Population	76	68	51	25	25	43	31	45	13	55	24	52	2	66	multiplex PCR	Healthy
Tang	2012	Asian	Population	150	150	63	87	68	82	76	74	77	73	30	120	32	118	RFLP-PCR	Healthy
Li	2012	Asian	Population	476	481	244	231	211	270	120	355	94	387	NA	NA	NA	NA	PCR-CTPP	Healthy
Sarma	2012	Asian	Hospital	68	123	43	25	52	71	31	37	53	70	8	60	5	118	PCR	CLD
Xiao	2011	Asian	Hospital	210	75	126	84	40	35	78	132	19	56	44	166	8	67	PCR	Healthy
Wei	2010	Asian	Population	181	641	118	63	305	336	104	77	276	365	NA	NA	NA	NA	PCR	Healthy
Kao	2010	Asian	Population	102	386	54	48	211	175	51	51	200	186	31	71	104	282	PCR	Healthy
Asim	2010	Asian	Hospital	254	525	152	102	157	368	98	156	88	437	NA	NA	NA	NA	multiplex PCR	CLD
Yang	2009	Asian	Population	100	60	59	41	41	19	33	67	11	49	22	78	20	40	multiplex PCR	Healthy
Takeshi	2009	Asian	Hospital	209	256	110	99	143	113	NA	NA	NA	NA	NA	NA	NA	NA	RFLP-PCR	Healthy
Takeshi	2009	Asian	Hospital	209	381	110	99	197	184	NA	NA	NA	NA	NA	NA	NA	NA	RFLP-PCR	CLD
He	2008	Asian	Population	105	151	37	68	74	77	NA	NA	NA	NA	NA	NA	NA	NA	multiplex PCR	Healthy
Kiran	2008	Asian	Hospital	63	169	16	47	38	131	17	46	24	145	4	59	6	163	RFLP-PCR	Healthy
Kiran	2008	Asian	Hospital	63	174	16	47	70	104	17	46	36	138	4	59	12	162	RFLP-PCR	CLD
Elhamy	2008	African	Hospital	60	50	34	26	19	31	25	35	11	39	6	54	1	49	PCR	CLD
Borentain	2007	Caucasian	Population	56	89	26	30	54	35	NA	NA	NA	NA	NA	NA	NA	NA	ARMS-PCR	Healthy
Deng	2006	Asian	Population	88	115	62	21	65	42	49	29	59	44	NA	NA	NA	NA	multiplex PCR	Healthy
Long	2006	Asian	Hospital	257	649	179	78	312	337	146	111	297	352	NA	NA	NA	NA	RFLP-PCR	CLD
Ladero	2006	Caucasian	Population	184	329	88	96	149	180	53	131	76	253	NA	NA	NA	NA	multiplex PCR	Healthy
Zhang	2005	Asian	Population	60	73	37	23	28	45	38	22	34	39	21	39	13	60	multiplex PCR	Healthy
Zhang	2005	Asian	Hospital	60	66	37	23	28	38	38	22	34	32	21	39	16	50	multiplex PCR	CLD
Guo	2005	Asian	Population	95	103	67	28	52	51	58	37	45	58	39	56	21	82	multiplex PCR	Healthy
Long	2005	Asian	Population	140	536	92	48	254	282	NA	NA	NA	NA	NA	NA	NA	NA	PCR	Healthy
Deng	2005	Asian	Population	181	360	117	64	172	188	108	73	154	206	NA	NA	NA	NA	PCR	Healthy
Deng	2005	Asian	Population	110	135	70	40	64	71	66	44	53	82	42	68	25	110	PCR	Healthy
He	2005	Asian	Population	105	151	68	37	77	74	43	62	50	101	30	75	31	120	multiplex PCR	Healthy
Gelatti	2005	Caucasian	Hospital	200	400	99	101	215	185	32	168	72	328	NA	NA	NA	NA	RFLP-PCR	Healthy
Kirk	2005	African	Hospital	149	294	44	105	76	218	70	79	132	162	NA	NA	NA	NA	multiplex PCR	Healthy
Ma	2005	Asian	Population	62	73	37	25	29	44	35	27	21	52	NA	NA	NA	NA	PCR	CLD
Zhu	2005	Asian	Population	91	130	56	35	61	69	NA	NA	NA	NA	NA	NA	NA	NA	multiplex PCR	Healthy
Zhu	2005	Asian	Hospital	91	118	56	35	56	62	NA	NA	NA	NA	NA	NA	NA	NA	multiplex PCR	CLD
Li	2004	Asian	Population	207	207	122	85	118	89	108	99	97	110	NA	NA	NA	NA	multiplex PCR	Healthy
Yu	2003	Asian	Hospital	577	389	306	213	247	200	261	258	236	211	157	362	130	317	RFLP-PCR	CLD
Liu	2003	Asian	Population	51	53	28	23	18	35	NA	NA	NA	NA	NA	NA	NA	NA	RFLP-PCR	Healthy
Munaka	2003	Asian	Hospital	78	138	29	48	68	70	39	38	66	72	NA	NA	NA	NA	multiplex PCR	Healthy
Chen	2002	Asian	Hospital	93	35	54	39	19	16	NA	NA	NA	NA	NA	NA	NA	NA	PCR	Healthy
Edine	2001	African	Population	112	194	47	65	73	121	39	73	71	123	NA	NA	NA	NA	multiplex PCR	Healthy
Sun	2001	Asian	Hospital	79	149	26	43	77	51	30	37	77	51	NA	NA	NA	NA	PCR	CLD
Zhu	2001	Asian	Population	52	100	34	18	41	59	NA	NA	NA	NA	NA	NA	NA	NA	multiplex PCR	Healthy
Bian	2000	Asian	Hospital	63	88	36	27	37	51	8	55	33	55	7	56	17	71	multiplex PCR	Healthy
Wu	2000	Asian	Population	54	136	38	16	62	74	NA	NA	NA	NA	NA	NA	NA	NA	multiplex PCR	Healthy
Yu	1999	Asian	Population	88	375	42	42	216	159	41	42	181	194	NA	NA	NA	NA	PCR	CLD
Dong	1997	Asian	Population	54	54	33	21	26	28	30	24	19	35	15	39	11	43	PCR	Healthy
Dong	1997	Asian	Population	110	112	62	48	50	62	63	47	42	70	36	74	20	92	PCR	Healthy
Yu	1995	Asian	Hospital	30	150	16	14	95	55	NA	NA	NA	NA	NA	NA	NA	NA	PCR	CLD
NA: not available
